# Supplementary material for: Metabolomics Reveals Tyrosine Kinase Inhibitor Resistance-Associated Metabolic Events in Human Metastatic Renal Cancer Cells
Source: Int J Mol Sci. 2024 Jun 7;25(12):6328. doi: 10.3390/ijms25126328 (PMC11204329; doi:10.3390/ijms25126328)
Supplement: Supplementary file 1 [file ijms-25-06328-s001.zip]

Archive with 1 entries (1 files):
- ijms-3024274-supplementary.pdf
